# Supplementary material for: A murine model of the human CREBRFR457Q obesity-risk variant does not influence energy or glucose homeostasis in response to nutritional stress
Source: PLoS One. 2021 Sep 14;16(9):e0251895. doi: 10.1371/journal.pone.0251895 (PMC8439463; doi:10.1371/journal.pone.0251895)
Supplement: S1 Table — (XLSX) [file pone.0251895.s001.xlsx]

## Sheet: S1_Table.Oligonucleotide Info
	Oligo ID	Assay / Role	Gene Target	Gene Symbol	Entrez Gene ID	Accession #	Oligo Name	Sequence	Fluorescent dye	ABI Assay #	Vendor (Catalog #)	Reference
	N/A	Genetic engineering with Crspr/Cas9	Creb3 regulatory factor	Crebrf	77128	NM_029870.2	CREBRF.RG.guide1 (target sequence)	5’-CTGGTACATATTACTTGGCA			Integrated DNA Technologies (IDT)	Falabella M, et al. G3 (Bethesda) 7, 3533-3542.
	p286	Genotyping RFLP	Creb3 regulatory factor	Crebrf	77128	NM_029870.2	CREBRFLFwLPrimerL1 (PCR1.F)	5' TTTAATGCCTGGCACCATTT	N/A		Integrated DNA Technologies (IDT)
	p287	Genotyping RFLP	Creb3 regulatory factor	Crebrf	77128	NM_029870.2	CREBRFLFwLPrimerL2 (PCR2.F)	5' TGACAATTGTGGGACCATGT	N/A		Integrated DNA Technologies (IDT)
	p298	Genotyping RFLP	Creb3 regulatory factor	Crebrf	77128	NM_029870.2	CREBRFLRvLPrimer (PCR.R)	5' GAACGAGGCAGAGGATTCAA	N/A		Integrated DNA Technologies (IDT)
	p349	Genotyping: Competition LNA (cLNA) Assay	Creb3 regulatory factor	Crebrf	77128	NM_029870.2	p349.mCrebrf.cPCR.F	5' AGAAGGTACTTCTGGGAGTATAG	N/A		Integrated DNA Technologies (IDT)	Falabella M, et al. G3 (Bethesda) 7, 3533-3542.
	p350	Genotyping: Competition LNA (cLNA) Assay	Creb3 regulatory factor	Crebrf	77128	NM_029870.2	p350.mCrebrf.cPCR.R	5' TTCAAACCTCTTACCATGATGT	N/A		Integrated DNA Technologies (IDT)	Falabella M, et al. G3 (Bethesda) 7, 3533-3542.
	p351	Genotyping: Competition LNA (cLNA) Assay	Creb3 regulatory factor	Crebrf	77128	NM_029870.2	p351.mCrebrf.WT.LNA.Vic	5' CA+A+g+GTATC+T+c+GAT	VIC		Integrated DNA Technologies (IDT)	Falabella M, et al. G3 (Bethesda) 7, 3533-3542.
	p352	Genotyping: Competition LNA (cLNA) Assay	Creb3 regulatory factor	Crebrf	77128	NM_029870.2	p352.mCrebrf.R458Q.LNA.Fam	5' CA+A+t+GTAT+CT+t+GATTCC	FAM		Integrated DNA Technologies (IDT)	Falabella M, et al. G3 (Bethesda) 7, 3533-3542.
	p349	Genotyping: Drop-Off LNA (DO-LNA) Assay for WT	Creb3 regulatory factor	Crebrf	77128	NM_029870.2	p349.mCrebrf.cPCR.F	5' AGAAGGTACTTCTGGGAGTATAG	N/A		Integrated DNA Technologies (IDT)	Falabella M, et al. G3 (Bethesda) 7, 3533-3542.
	p350	Genotyping: Drop-Off LNA (DO-LNA) Assay for WT	Creb3 regulatory factor	Crebrf	77128	NM_029870.2	p350.mCrebrf.cPCR.R	5' TTCAAACCTCTTACCATGATGT	N/A		Integrated DNA Technologies (IDT)	Falabella M, et al. G3 (Bethesda) 7, 3533-3542.
	N/A	Genotyping: Drop-Off LNA (DO-LNA) Assay for WT	Creb3 regulatory factor	Crebrf	77128	NM_029870.2	mCrebrf.DoLNA.Reference.Vic	5' AGCAGCTTACACCATCACAGCA	VIC		Integrated DNA Technologies (IDT)	Falabella M, et al. G3 (Bethesda) 7, 3533-3542.
	N/A	Genotyping: Drop-Off LNA (DO-LNA) Assay for WT	Creb3 regulatory factor	Crebrf	77128	NM_029870.2	mCrebrf.WT.LNA	5' CA+A+g+GTATC+T+c+GAT	FAM		Integrated DNA Technologies (IDT)	Falabella M, et al. G3 (Bethesda) 7, 3533-3542.
	p349	Genotyping: Drop-Off LNA (DO-LNA) Assay for R467Q	Creb3 regulatory factor	Crebrf	77128	NM_029870.2	p349.mCrebrf.cPCR.F	5' AGAAGGTACTTCTGGGAGTATAG	N/A		Integrated DNA Technologies (IDT)	Falabella M, et al. G3 (Bethesda) 7, 3533-3542.
	p350	Genotyping: Drop-Off LNA (DO-LNA) Assay for R467Q	Creb3 regulatory factor	Crebrf	77128	NM_029870.2	p350.mCrebrf.cPCR.R	5' TTCAAACCTCTTACCATGATGT	N/A		Integrated DNA Technologies (IDT)	Falabella M, et al. G3 (Bethesda) 7, 3533-3542.
	N/A	Genotyping: Drop-Off LNA (DO-LNA) Assay for R467Q	Creb3 regulatory factor	Crebrf	77128	NM_029870.2	mCrebrf.DoLNA.Reference.Vic	5' AGCAGCTTACACCATCACAGCA	VIC		Integrated DNA Technologies (IDT)	Falabella M, et al. G3 (Bethesda) 7, 3533-3542.
	p352	Genotyping: Drop-Off LNA (DO-LNA) Assay for R467Q	Creb3 regulatory factor	Crebrf	77128	NM_029870.2	p352.mCrebrf.R458Q.LNA.Fam	5' CA+A+t+GTAT+CT+t+GATTCC	FAM		Integrated DNA Technologies (IDT)	Falabella M, et al. G3 (Bethesda) 7, 3533-3542.
	N/A	Gene expression	Creb3 regulatory factor	Crebrf	77128	NM_029870.2	Crebrf Exon 7_8 (Assay on Demand)	N/A	FAM	Mm00661538_m1	ThermoFisher/ABI (Cat# 4331182)
	N/A	Gene expression for Ppib	Peptidylprolyl Isomerase B	Ppib	5479	NM_011149.2	Ppib.F	5' GGTGGAGAGCACCAAGACAGA	N/A		Integrated DNA Technologies (IDT)
	N/A	Gene expression for Ppib	Peptidylprolyl Isomerase B	Ppib	5479	NM_011149.2	Ppib.R	5' GCCGAAGTCGACAATGATG	N/A		Integrated DNA Technologies (IDT)
	N/A	Gene expression for Ppib	Peptidylprolyl Isomerase B	Ppib	5479	NM_011149.2	Ppib.P	5' AGCCGGGACAAGCCACTGAAGGAT	VIC		Integrated DNA Technologies (IDT)
