# Supplementary material for: A murine model of the human CREBRFR457Q obesity-risk variant does not influence energy or glucose homeostasis in response to nutritional stress
Source: PLoS One. 2021 Sep 14;16(9):e0251895. doi: 10.1371/journal.pone.0251895 (PMC8439463; doi:10.1371/journal.pone.0251895)
Supplement: S2 Table — (XLSX) [file pone.0251895.s002.xlsx]

## Sheet: S2_Table.Antibody Info
	Antibody	Peptide/protein target	MW (mouse)	Antigen sequence (if known)	Name of Antibody	Manufacturer, catalog #, and/or name of individual providing the antibody	Catalog #	Species raised in; monoclonal or polyclonal	Application	Dilution used
	Primary	α-Tubulin	32	Full-length chicken α-tubulin purified from brain extracts, and recognizes residues surrounding Val440 of α-tubulin protein	α-Tubulin (DM1A) Mouse mAb #3873	Cell Signaling Technology	3873S	Mouse; monoclonal	Western Blot	1 to 1000
	Primary	Phospho-S6	52	Synthetic phosphopeptide corresponding to residues surrounding Ser240 and Ser244 of human S6 ribosomal protein	Phospho-S6 Ribosomal Protein (Ser240/244) Antibody #2215	Cell Signaling Technology	2215S	Rabbit; polyclonal	Western Blot	1 to 1000
	Secondary	Mouse IgG	N/A	N/A	IRDye® 680RD donkey anti-mouse IgG (H + L), 0.5 mg	Li-Cor	926-68073	Donkey	Western Blot	1 to 15000
	Secondary	Rabbit IgG	N/A	N/A	IRDye® 800CW donkey anti-rabbit IgG (H + L), 0.5 mg	Li-Cor	926-32212	Donkey	Western Blot	1 to 15000
