# Supplementary material for: A murine model of the human CREBRFR457Q obesity-risk variant does not influence energy or glucose homeostasis in response to nutritional stress
Source: PLoS One. 2021 Sep 14;16(9):e0251895. doi: 10.1371/journal.pone.0251895 (PMC8439463; doi:10.1371/journal.pone.0251895)
Supplement: S3 Table — (XLSX) [file pone.0251895.s003.xlsx]

## Sheet: S3_Table.Key Reagents Info
Ordered From	Vendor	Item Description	Item#
	Millipore sigma	PVDF membrane, 0.45 μm	Cat. no. IPFL00010
	ThermoFisher Scientific	Pierce® BCA Protein Assay Kit	Cat. no. 23225
	Qiagen	QIAzol Lysis Reagent	Cat. no. 79306
	Qiagen	Dnase I	Cat. no. 79256
VWR	Quanta biosciences	High-Capacity cDNA Reverse Transcription Kit	Cat. no. 95048-100
VWR	Quanta biosciences	qScript cDNA SuperMix, Quanta Biosciences	Cat. no. 95072-012
VWR	Quanta biosciences	PerfeCTa qPCR FastMix, Quanta Biosciences	Cat. no. 95076-012
	LC Laboratories	Rapamycin from Streptomyces Hygroscopicus	Cat. no. R-5000
	Sigma	Sodium fluoride	Cat. no.S1504
	Sigma	Sodium orthovanadate	Cat. no.S6508
	Qiagen	RNeasy Lipid Tissue Mini Kit	Cat. no.74804
	Fisher Scientific	Novex NuPAGE 4-12% Bis-Tris gels	Cat. no. NW-04125BOX
	LiCor	Odyssey Blocking Buffer	Cat. no. 92750000
	Sigma	PMSF	Cat. no. P7826
	Sigma	Protease Inhibitor Complex (PIC)	Cat. no. P8340
	Sigma	Phosphatase Inhibitor Complex 1 (PIC1)	Cat. no. P2850
	Sigma	Phosphatase Inhibitor Complex 2 (PIC2)	Cat. no. P5726
	Sigma	Phosphatase Inhibitor Complex 3 (PIC3)	Cat. no. P0044
	ThermoFisher Scientific	RIPA buffer	Cat. no. J62885
	ThermoFisher Scientific	PEG-400	Cat. no. P1671
	ThermoFisher Scientific	Tween-80	Cat. no. BP338-500
Fisher Scientific	Wako Diagnostics	NEFA Color Reagent A	Cat. no. 999-34691
Fisher Scientific	Wako Diagnostics	NEFA Color Reagent B	Cat. no. 991-34891
Fisher Scientific	Wako Diagnostics	NEFA Solvent A	Cat. no. 995-34791
Fisher Scientific	Wako Diagnostics	NEFA Solvent B	Cat. no. 993-35191
Fisher Scientific	Wako Diagnostics	NEFA Linearity Material	Cat. no. 997-76491
	Crystal Chemistry	Ultra Sensitive Mouse Insulin ELISA	Cat. no. 90080
	Crystal Chemistry	Mouse Adiponectin ELISA	Cat. no. 80569
	Crystal Chemistry	Mouse Leptin ELISA	Cat. no. 90030
Fisher Scientific	Pointe Scientific	Triglycerides Liquid Reagent	Cat. no. T7532120
	ThermoFisher Scientific	Invitrogen™ TOPO™ TA Cloning™ Kit for Sequencing	Cat. no. K457502
