# Supplementary material for: A murine model of the human CREBRFR457Q obesity-risk variant does not influence energy or glucose homeostasis in response to nutritional stress
Source: PLoS One. 2021 Sep 14;16(9):e0251895. doi: 10.1371/journal.pone.0251895 (PMC8439463; doi:10.1371/journal.pone.0251895)
Supplement: S1 File — (XLSX) [file pone.0251895.s007.xlsx]

## Sheet: Fig1
	WT	WT	WT	WT	WT	WT	KI	KI	KI	KI	KI	KI
Testes	0.9333	0.9613	1.109				0.9135	1.085	1.196
Ovaries	0.5577	0.7555	0.8576				0.7584	0.6345	0.5305
Hypothal	0.7105	0.7325	0.693	0.733	0.517	0.5346	0.6933	0.6345	0.6745	0.6045	0.5256	0.6542
Card Musc	0.6	0.6156	0.599	0.6122	0.58	0.561	0.5936	0.6035	0.6892	0.6855	0.5929	0.4857
Sk Musc	0.5135	0.3765	0.5274	0.554	0.5143	0.455	0.3605	0.5133	0.5775	0.4302	0.385	0.5533
Spleen	0.3777	0.3917	0.4592	0.4794	0.3133	0.2054	0.3602	0.3672	0.3764	0.3354	0.4653	0.2548
Brown AT	0.35	0.376	0.3737	0.3125	0.2934	0.36	0.2433	0.2905	0.3456	0.4234	0.3252	0.3654
White AT	0.0855	0.1335	0.1176	0.131	0.1287	0.3411	0.2712	0.269	0.2533	0.1086	0.1488	0.149
Kidney	0.1523	0.1663	0.0948	0.1018	0.1926	0.2078	0.1002	0.1132	0.1298	0.1288	0.1265	0.1346
Liver	0.1193	0.1273	0.0679	0.0618	0.132	0.1215	0.1254	0.0975	0.0899	0.099	0.1012	0.1211
Pancreas	0.0394	0.0379	0.036	0.0351	0.0401	0.041	0.052	0.0496	0.021	0.0592	0.02	0.038

## Sheet: Fig2
		WT	WT	WT	WT	WT	WT	WT	WT	WT	WT	WT	WT	WT	WT		KI	KI	KI	KI	KI	KI	KI	KI	KI	KI	KI	KI		WT	WT	WT	WT	WT	WT	WT	WT	WT	WT	WT	WT	WT	WT	WT	WT	WT	WT	WT	WT
		LFD	LFD	LFD	LFD	LFD	LFD	LFD	LFD	LFD	LFD	LFD	LFD	LFD	LFD		LFD	LFD	LFD	LFD	LFD	LFD	LFD	LFD	LFD	LFD	LFD	LFD		HFD	HFD	HFD	HFD	HFD	HFD	HFD	HFD	HFD	HFD	HFD	HFD	HFD	HFD	HFD	HFD	HFD	HFD	HFD	HFD
	Week	M	M	M	M	M	M	M	M	M	M	M	M	M	M		M	M	M	M	M	M	M	M	M	M	M	M		M	M	M	M	M	M	M	M	M	M	M	M	M	M	M	M	M	M	M	M
BW	4	13.18	14	13.65	16.79	19.09	15.37	15.91	18.4	10.88	16						14.24	16.33	13.08	8.43	17.35	16.05	14.5	16.55						14.92	16.06	17.98	9.81	14.32	17.72	15.59	10.5	19.15	14.99	15.26	12.62	17.63	16.72	18.51	15.56	11.23	10.46
BW	5	16.95	15.61	18.13	19.75	22.08	19.1	18.59	20.4	15.62	20.18						18.06	19.8	18.72	14.16	20.13	19.49	18.2	19.36						20.56	20.99	21.07	14.55	19.85	22.08	21.41	16.03	21.23	19.81	21.35	17.88	20.71	20.43	21.82	22.58	17.14	16.08
BW	6	17.97	16.99	18.89	20.68	23.04	20.14	19.29	21.2	16.86	21.19	22.8	21.6	21.6	18.6		19.07	20.75	19.96	16.73	20.97	20.66	19.34	20.32	17	21.5	20.5	22.6		23.12	22.08	22.04	18.31	21.7	22.81	23.57	19.72	23.93	22.43	23.5	20.21	21.56	22.26	24.14	23.74	18.79	19.34
BW	7	19	18.38	19.66	21.61	24	21.18	20	22	18.1	22.21	23.7	22.2	22.6	19.9		20.09	21.7	21.2	19.31	21.82	21.84	20.48	21.29	18.4	22.6	21.5	24.7		25.93	23.62	23.39	20.04	23.81	24.79	25.01	21.83	26.26	24.94	25.25	21.48	23.13	23.75	25.44	25.28	23.43	21.89
BW	8	20.33	20.05	20.86	23.14	25.16	22.59	20.44	23.53	20.18	24.15	24.5	23.8	24	20.4		21.38	22.93	23.11	21.1	22.88	23.11	21.53	22.54	19.4	23.8	22.2	25.5		27.33	24.58	24.1	21.96	24.83	26.07	26.58	22.82	27.93	25.57	25.92	22.41	24.31	25.5	26.45	26.53	25.08	23.93
BW	9	20.68	21.12	21.33	23.34	25.25	23.34	21.48	24.3	21.38	24.96	24.7	24.5	24.4	20.7		21.75	23.17	24.06	22.2	23.37	23.06	21.86	23.33	22.1	23.8	23.7	26.4		27.32	25.4	24.86	24.85	26.1	27.06	27.68	24.24	28.55	26.33	26.8	23.78	24.7	25.57	26.56	27.5	26.17	24.97
BW	10	21.17	21.97	21.88	23.8	25.68	24.07	22.32	25.05	22.3	25.74	25	24.4	24.8	21.3		22.27	23.64	24.9	23.08	23.97	23.39	22.36	24.08	22.5	24.1	24.1	26.3		28.59	26.67	25.63	27.75	27.4	27.93	28.78	25.66	29.42	26.7	28.57	25.16	25.89	26.86	27.96	28.54	27.26	26.01
BW	11	21.66	22.83	22.44	24.26	26.11	24.81	23.17	25.8	23.23	26.53	26.7	25.7	26.1	22.2		22.79	24.12	25.74	23.97	24.58	23.72	22.86	24.83	23.2	25.3	24.1	26.4		29.18	26.9	25.92	25.15	28.21	28.4	27.16	25.64	29.7	26.58	28.45	25.09	27.12	27.69	29.12	27.44	27.66	25.7
BW	12	22.04	23.19	22.87	24.89	26.83	25.17	23.54	26.83	23.61	26.46	26.7	25.8	26.5	22.3		23.38	24.67	26.38	24.86	24.86	24.37	23.33	25.57	24.1	25.2	25.6	28.2		30.53	28.83	26.91	26.05	29.86	30.88	28.42	26.69	31.88	28	29.08	26.35	28.65	28.22	29.7	30.15	28.93	26.53
BW	13	22.42	23.53	23.19	25.53	27.17	25.57	23.93	27.86	24.18	26.39	28.4	26.9	26.7	23.2		23.84	24.93	27.06	25.75	25.17	25.07	23.82	26.24	25.3	25.9	25.1	28		31.5	28.28	27.44	26.56	30.38	31.36	31.67	27.88	32.89	26.74	29.71	26.91	29.08	28.39	29.37	31.97	30.49	27.32
BW	14	22.8	23.93	23.57	26.16	27.95	25.9	24.2	28.89	24.39	26.32	29.8	27.7	27.4	23.7		24.37	25.34	27.67	26.5	25.43	25.68	24.31	26.95	26.3	26.5	26.3	29		30.41	28.51	27.08	27.02	30.49	31.74	31.84	27.69	32.95	27.82	30.21	26.67	29.24	29.72	29.9	32.76	30.91	27.77
BW	15	23.18	24.29	23.94	26.8	28.22	26.26	24.65	29.92	24.77	26.25	29.5	27.9	27.4	23.4		24.9	25.74	28.51	27.54	25.71	26.33	24.71	27.69	26	25.5	26	28		31.24	29.3	27.99	27.3	30.66	33.17	34.66	28.9	33.49	28.96	30.33	28.6	30.96	30.11	30.46	33.72	32.67	29.2
BW	16	23.56	24.66	24.32	27.49	28.7	26.62	25.08	30.95	25.16	26.18	30.3	28.3	28.4	23.8		25.47	26.15	28.95	28.43	25.99	26.91	25.27	28.36	26.9	26.7	27.2	29.8		32.02	29.35	27.95	27.42	31.3	33.68	34.88	29.59	34.81	28.6	31.84	28.79	31.59	31.5	31.11	33.94	34.06	29.8
BW	17	23.94	25.03	24.7	28.07	29.28	26.99	25.4	31.98	25.55	26.11	30.5	27.9	28.6	23.8		25.96	26.56	29.6	29.33	26.28	27.64	25.76	29.07	26.5	26.2	26.7	28.8		31.74	29.4	28.25	27.7	31.97	35.25	35.35	30.6	35.25	28.29	32.14	29.96	31.69	32.65	32.5	35.79	35.05	30.15
BW	18	24.08	25.37	24.95	28.11	29.57	27.07	25.39	32.61	25.72	26.96	30.27	27.5	28.08	24.13		26.47	26.74	29.61	28.57	26.61	28.01	25.96	29.78	26.65	26.56	26.66	29.29		32.5	30.47	30.5	28.63	32.99	36.54	37.81	31.41	35.28	29.81	32.09	30.92	32.95	33.45	34.9	37.47	35.39	30.35
BW	19	24.27	25.75	25.24	28.34	29.91	27.19	25.4	33.33	25.92	27.86	32.6	30.14	29.09	24.6		27.14	26.98	29.7	27.88	27.02	28.43	26.17	30.41	27.7	27.95	27.8	29.6		31.13	30.7	30.97	28.02	34.34	36.8	38.8	31.7	37.28	30.01	31.59	30.72	33.85	34.85	37.33	38.45	36.86	31.07
BW	20	24.42	25.93	25.41	28.58	30.17	27.32	25.63	33.58	26.18	28.07	33.15	31.88	29.76	24.32		27.21	27.19	29.91	28.1	27.26	28.65	26.37	30.66	27.18	28.17	29	30.5		33.4	30.71	30.83	29.19	34.17	37.08	38.79	31.71	38.59	30.39	32.57	31.68	35.03	35.39	38.91	38.7	37.69	31.21
FM	4	1.796	2.05	2.098	2.157	2.368	1.927	1.799	2.425	1.249	2.162						2.092	2.314	2.11	1.39	2.137	2.3	2.64	2.147						2.6	2.27	2.31	2.11	2.52	2.95	2.63	1.93	2.91	2.81	2.41	1.79	3.48	2.28	2.4	2.69	2.09	1.9
FM	8	2.191	2.773	2.468	2.549	2.707	2.354	2.078	2.888	1.709	2.674	5.23	4.9	3.8	2.47		2.519	2.707	2.711	2.179	2.48	2.721	3.17	2.587	3.5	4.33	4.65	4.68		3.45	2.65	2.49	2.9	4.35	4.8	3.7	3.43	2.83	4.27	2.29	3.77	5.85	3.57	2.99	2.76	4.55	4.07
FM	12	2.375	3.088	2.689	2.88	2.919	2.78	2.615	3.513	1.937	3.827	6.65	5.77	3.98	3.08		2.761	2.915	3.49	2.527	2.91	3.58	3.454	2.909	3.93	4.58	3.72	4.14		4.37	3.04	2.52	4	5.13	7.32	5.95	4.39	4.32	3.72	2.8	5.87	8.59	5.45	4.76	5.07	6.29	4.6
FM	16	2.536	3.586	2.857	3.265	3.39	2.722	2.57	3.89	2.042	2.97	7.16	6.04	4	4.1		3.006	3.103	3.335	2.878	2.788	3.264	3.735	3.223	3.43	3.56	4.12	3.7		4.15	2.89	4.57	2.85	5.34	9.89	10.87	5.51	5.74	4.14	2.29	6.68	9.91	8.92	7.24	9.49	7.22	6.31
FM	20	2.621	3.789	2.98	3.359	3.543	2.772	2.601	4.181	2.113	3.306	8.16	7.04	4.2	4.4		3.223	3.218	3.389	2.697	2.934	3.447	3.868	3.487	3.44	3.64	4.42	3.6		3.76	2.72	5.75	2.23	6.13	10.65	12.02	5.87	6.15	3.23	1.18	8.1	11.26	9.96	8.94	10.33	7.57	5.52
LM	4	13.986	12.502	15.061	16.217	18.252	15.881	15.587	16.4	13.673	16.311						15.061	16.387	15.546	12.16	16.594	16.195	14.637	16.158						16.92	18.06	17.68	11.58	16.73	18.14	17.89	12.4	17.3	16.14	17.02	15.58	16.3	17.53	18.45	19	14.64	13.75
LM	8	17.063	16.914	17.719	19.164	20.872	19.406	18.01	19.535	18.715	20.174	18.32	18.43	19.36	16.92		18.138	19.176	19.98	19.064	19.264	19.161	17.58	19.471	17.2	18.07	17.56	20.38		22.18	22.96	21.62	19.84	21.42	21.48	22.89	20.08	23.82	20.55	22.66	19.19	17.07	20.23	21.71	23.69	20.45	19.76
LM	12	19.098	19.47	19.264	21.166	22.459	21.264	20.064	22.93	21.165	21.329	21.06	20.15	21.49	19.22		19.88	20.691	22.479	22.115	20.947	20.834	19.156	21.899	20.3	20.3	20.99	22.6		24.95	23.4	22.35	20.26	23.38	21.75	23.33	21.22	26.44	21.02	24.71	18.35	18.89	20.97	22.56	24.3	21.66	20.49
LM	16	20.175	20.245	20.518	23.47	24.23	22.747	21.596	26.29	22.365	21.703	23.14	22.26	24.4	19.7		21.648	22.388	24.589	25.186	22.169	23.366	20.716	24.268	23.47	23.14	23.08	26.1		25.27	24.03	21.7	22.7	24.01	22.71	22.47	22.56	27.09	21.93	27.58	20.88	19.84	21.43	22.53	23.63	24.9	21.44
LM	20	20.857	21.393	21.406	24.147	25.33	23.168	21.859	28.262	23.152	24.163	24.99	24.84	25.56	19.92		23.199	23.18	24.987	23.605	23.349	24.676	21.455	26.263	23.74	24.53	24.58	26.9		27.5	26.07	24.48	25.54	27.57	24.45	24.84	24.04	29.93	24.93	29.32	23.43	22.52	23.95	27.85	25.75	26.12	23.89
TL	20	1.8	1.9	1.8	1.9	2.1	1.8	1.75	2	2	1.8	1.7	1.75	1.75	1.6		1.9	1.9	2.1	2	1.9	1.8	1.8	1.9	1.75	1.75	1.7	1.75		1.8	1.8	1.8	1.8	2	2	1.9	2.1	1.9	1.8	1.9	1.8	2	2.1	2.1	2.2	2	1.9	1.3	1.7
NRL	20	9		9.5	9.9	9.8	9.6	9.2	10	9.6	9.6	9.6	9.8	9.7	9.2		9.7	9.6	9.8	9.9	9.4	9.5	9.5	9.9	9.8	9.7	9.4	9.9		10	9.95	9.55	9.8	9.65	10.05	9.8	9.9	10.2	9.85	9.9	9.5	9.5	9.85	9.75	10	10.15	9.8	8.5	9
[truncated: 113 more columns]

## Sheet: Fig3&4a
3, 4a	WT	WT	WT	WT	WT	WT	WT	WT	WT	WT		KI	KI	KI	KI	KI	KI	KI		WT	WT	WT	WT	WT	WT	WT	WT	WT	WT	WT	WT		KI	KI	KI	KI	KI	KI	KI	KI	KI
	LFD	LFD	LFD	LFD	LFD	LFD	LFD	LFD	LFD	LFD		LFD	LFD	LFD	LFD	LFD	LFD	LFD		HFD	HFD	HFD	HFD	HFD	HFD	HFD	HFD	HFD	HFD	HFD	HFD		HFD	HFD	HFD	HFD	HFD	HFD	HFD	HFD	HFD
	M	M	M	M	M	M	M	M	M	M		M	M	M	M	M	M	M		M	M	M	M	M	M	M	M	M	M	M	M		M	M	M	M	M	M	M	M	M
BW	Fed dark	26.4013	26.3251	25.0228	28.0111	25.7229	23.193	24.7475	24.5211	25.421		27.5739	26.0817	23.5885	24.9	25.3338	27.5335	26.4827		29.9585	28.8879	28.11	27.1695	27.5621	31.8989	30.032	30.1491	25.5552	29.2213	29.5329	28.7911		27.5162	30.7682	28.8719	27.485	31.4917	30.4406	33.1361	28.3075	26.1508
BW	Fed light	26.3888	26.47	24.6767	27.7812	25.4838	22.795	24.7068	24.2842	25.1663		27.8428	26.28	23.7029	24.8995	25.4776	27.4244	26.4643		30.1804	28.7366	28.156	27.0418	27.6037	31.9424	30.1561	30.3368	25.6841	29.462	29.9759	29.0252		27.8997	30.6914	28.6909	28.0308	31.7742	30.3135	33.5281	28.5248	26.0696
BW	Fasted dark	25.1458	24.9539	23.1382	25.7992	23.6871	21.6004	23.4235	22.8407	23.5118		26.0288	24.2545	21.9878	23.7256	23.9492	26.0383	24.8316		28.7114	26.9331	25.9679	25.4424	26.3689	30.5271	28.9982	28.9868	24.7358	28.4365	28.7548	28.303		26.124	29.5442	26.8349	27.0573	29.9532	28.6774	32.3264	27.1068	24.6813
BW	Fasted light	24.2322	24.1956	22.5238	24.8884	23.0805	20.6957	22.7926	22.0492	22.78		25.3115	23.5488	22.4892	22.4032	23.0805	25.223	24.1869		27.9539	25.9196	24.9424	24.6957	25.3076	29.6777	27.4513	28.2558	23.8985	27.7371	27.7383	27.0461		25.0817	28.7361	25.5573	26.5354	29.5353	27.5184	31.444	26.1421	23.1445
BW	Refed dark	25.7735	26.4388	23.8536	27.3062	25.1501	22.0864	23.915	24.0725	24.796		27.5449	25.5001	23.9953	23.3456	24.875	26.278	25.9878		29.1735	28.3209	27.5068	26.4126	27.1006	30.6493	29.2975	29.346	25.5857	27.8897	29.5809	28.408		27.6198	30.1446	28.0551	28.0101	31.182	29.4775	32.4878	28.1972	25.9288
BW	Refed light	25.5043	26.2743	23.0329	26.9877	25.4353	21.4812	23.5883	23.2521	24.5425		27.0872	25.4208	23.7723	23.47	24.657	25.7576	25.7035		28.8547	28.6141	27.594	27.2118	27.3859	30.9004	30.0719	29.7299	25.7855	28.2421	29.3849	28.9818		27.8102	30.4102	28.0504	28.2129	32.0635	29.604	33.0453	28.1319	26.608
EI	Fed dark	18.0083	17.7944	17.7988	9.23	27.4669	18.5352	10.8796	13.2266	7.4143		13.922	8.3529	9.3567	23.2703	13.684	16.2907	14.3		19.0834	30.9137	32.8834	21.6473	25.1613	30.7636	27.4158	24.0145	33.5607	20.1158	27.0712	24.0609		32.3028	26.9843	20.7469	31.9478	18.1746	26.7567	34.6696	16.9805	34.0323
EI	Fed light	3.8671	5.0201	10.0265	1.134	8.5359	3.7266	5.0268	0.8123	6.0558		0.4601	1.1278	7.6509	3.9585	9.3589	3.5842	4.3825		6.0807	13.44	6.218	2.2399	2.8756	4.3797	9.9913	2.4175	9.1012	7.6762	13.579	7.9047		6.8376	4.6993	5.1611	11.6283	10.6528	7.378	3.9194	11.881	11.0384
EI	Fasted dark	0	0	0	0	0	0	0	0	0		0	0	0	0	0	0	0		0	0	0	0	0	0	0	0	0	0	0	0		0	0	0	0	0	0	0	0	0
EI	Fasted light	0	0	0	0	0	0	0	0	0		0	0	0	0	0	0	0		0	0	0	0	0	0	0	0	0	0	0	0		0	0	0	0	0	0	0	0	0
EI	Refed dark	29.8177	24.3297	17.288	21.6091	30.3137	21.5024	25.4988	21.9865	23.0073		18.7257	30.6611	23.5817	21.9251	28.0442	19.2029	19.0629		24.8555	20.9485	30.676	34.8734	34.591	33.383	37.1591	28.7221	43.8821	33.8695	30.1476	19.2623		35.5838	28.8546	31.2344	38.0358	37.7179	34.7325	35.094	34.2419	39.8177
EI	Refed light	6.6365	0	11.1778	0	8.4247	0	8.0707	1.0827	5.484		5.2849	3.1371	0	7.8787	8.7315	2.5492	0.933		0	2.2314	5.5398	1.4923	4.32	0	7.7721	0.2183	6.5068	0	22.9261	4.9424		0	4.6543	0.1988	5.8842	0	0.8284	2.581	6.7205	0
EE	Fed dark	10.3633	15.2109	23.373	18.7741	13.5191	20.7665	17.2413	19.129	18.0184		11.9292	13.6313	18.0054	21.0625	16.1819	15.8175	16.3577		10.5873	13.5921	16.5048	13.4025	16.3433	15.3674	16.2424	14.4776	14.9691	14.2332	15.9919	16.1124		18.4413	14.7879	16.7322	13.0707	18.0473	16.9286	15.9088	15.7285	19.9061
EE	Fed light	7.9736	11.829	19.0389	13.7046	9.8616	16.7238	12.8237	13.8533	14.3727		9.5354	9.903	14.4009	16.3288	12.5333	12.0481	12.2018		10.1732	12.4675	15.4629	12.2173	15.1765	14.5686	14.8578	12.8927	13.2838	13.15	14.6824	15.2185		17.2197	13.6171	15.8184	12.3608	16.9319	16.002	14.493	13.8695	18.6587
EE	Fasted dark	8.7829	12.6325	15.94	14.0316	10.3275	14.6681	13.6266	14.2859	13.8627		9.6097	10.1	11.8524	14.3002	12.9363	11.3749	12.3592		10.6943	11.8616	14.023	10.2066	13.7323	14.9569	14.4553	12.6903	11.048	14.3865	14.331	15.2439		14.7086	14.0492	14.578	12.4408	15.0324	15.166	14.9466	13.2419	17.0043
EE	Fasted light	6.4964	8.6133	12.3423	10.0365	7.0093	11.1267	10.542	10.4106	10.7776		7.1746	7.6052	9.4462	12.2746	8.9727	8.5256	9.1441		7.9482	8.696	10.9473	8.1199	10.8747	11.4439	12.0438	10.1845	7.7506	11.5198	11.1588	11.9431		12.0215	10.598	10.7367	8.565	11.0181	12.5524	11.6632	9.3779	12.2601
EE	Refed dark	9.8164	16.3038	24.4121	19.1603	13.4584	21.3086	17.7986	19.5834	18.9463		12.59	12.5884	16.5076	21.7491	15.3513	16.7474	17.533		11.2408	13.9349	17.473	13.9021	16.998	18.1543	17.2828	15.2312	14.4327	15.237	16.9836	17.4142		18.9984	15.7482	17.194	14.1293	17.9458	18.6968	16.6483	16.0448	19.5248
EE	Refed light	8.3923	11.6785	18.9439	13.9	10.9952	15.2652	13.5755	15.7904	15.1711		10.2183	9.6272	13.1681	16.2596	11.3464	13.7338	13.5126		8.3676	11.265	14.4722	11.3256	13.7517	13.1855	13.2222	12.3133	11.481	12.1299	13.5968	14.5665		13.912	12.8014	15.1014	11.4313	14.2134	13.421	14.6162	11.546	16.0324
Activity	Fed dark	14.9256	15.3027	13.8782	19.7498	15.4188	12.426	16.52	16.255	16.3896		14.8348	18.5301	13.4154	14.9032	16.7135	16.5974	18.8669		19.5459	18.2376	18.7213	16.4094	16.9534	23.2943	17.369	17.6016	15.4625	14.3191	12.8294	17.0698		15.9988	14.3326	15.5751	16.1202	16.5491	12.169	18.0473	15.6642	21.0086
Activity	Fed light	3.0752	3.096	3.1799	2.3556	1.5287	2.9664	1.4445	1.9577	3.2247		2.4478	2.0862	4.1414	3.5498	3.7368	3.2284	2.3664		2.7134	4.4279	2.3409	2.4035	3.8901	4.648	2.2315	2.1021	3.0917	3.4716	4.5988	7.0714		4.4308	5.3026	3.819	4.0291	4.3147	5.11	4.4498	2.7698	5.3728
Activity	Fasted dark	12.4852	8.5905	7.4938	11.0382	8.224	9.2705	9.667	10.784	9.8521		11.2752	7.3919	8.2978	7.8759	11.4346	9.4703	9.2008		16.3998	15.3771	11.4308	10.2864	11.3663	16.8944	11.2513	13.7085	8.8148	9.0826	16.9624	18.4302		10.3637	15.6185	16.711	13.7986	13.2575	13.9509	20.6315	11.9944	13.2841
Activity	Fasted light	1.8229	0.9474	1.379	1.5727	0.3516	1.5128	1.3192	0.835	1.7156		1.0864	1.1723	2.0616	1.6444	1.4404	1.4336	1.0962		2.5536	6.2076	2.9014	2.9257	3.1688	2.7431	4.0858	1.8707	1.7482	3.0367	4.1889	4.8135		4.4939	2.241	3.9255	3.6879	3.6179	5.2004	2.7231	1.6283	3.2349
Activity	Refed dark	11.6268	9.2814	15.4179	17.3426	13.0099	13.8739	12.1569	13.839	14.2582		12.3641	12.252	9.0815	11.6429	11.5027	15.6176	18.0592		14.4327	11.9456	15.6704	13.6821	13.9092	18.3448	13.2589	13.9352	12.1841	13.4423	15.9258	15.9705		15.2265	14.5304	11.5289	14.0127	8.0168	17.8828	16.0861	13.1986	12.2887
Activity	Refed light	4.8936	1.6957	0.9437	0.896	3.0388	0.8054	1.5342	2.1536	4.5268		2.4806	1.548	2.6356	0.4668	2.3702	7.4684	3.098		4.7844	1.5304	3.2244	1.9916	3.2296	3.398	3.2766	4.5148	6.4999	4.5269	7.9632	9.5856		2.2732	5.0684	3.7552	3.3052	2.1579	3.1212	9.5832	0.5673	1.7924
RER	Fed dark	0.830123	0.855016	0.91002	0.86123	0.904896	0.929176	0.843745	0.857972	0.856373		0.889944	0.885204	0.890032	0.89363	0.909476	0.876719	0.843412		0.804507	0.801274	0.796931	0.799769	0.806755	0.805282	0.835525	0.8288	0.829285	0.83178	0.840505	0.853703		0.793886	0.81222	0.792205	0.781572	0.805835	0.829899	0.859979	0.81547	0.820311
RER	Fed light	0.807202	0.86945	0.821873	0.783387	0.795429	0.816919	0.831788	0.805418	0.834506		0.836081	0.849597	0.853098	0.81379	0.870113	0.814077	0.842574		0.778377	0.765085	0.760218	0.7495	0.781486	0.768072	0.791305	0.780212	0.798928	0.831326	0.843758	0.812103		0.777871	0.779218	0.7536	0.823403	0.808722	0.767961	0.821867	0.822474	0.807878
RER	Fasted dark	0.717817	0.660042	0.646096	0.673469	0.650459	0.683661	0.687928	0.68537	0.670236		0.682984	0.667184	0.68492	0.68064	0.696921	0.681691	0.676117		0.694289	0.691782	0.691063	0.70092	0.722889	0.715972	0.708849	0.726515	0.724803	0.745156	0.713479	0.717254		0.683363	0.719673	0.688068	0.693187	0.674809	0.685457	0.722605	0.726456	0.705185
RER	Fasted light	0.703934	0.689843	0.696864	0.696361	0.696136	0.693372	0.68783	0.68774	0.693264		0.704698	0.687194	0.708323	0.700323	0.697397	0.693314	0.696692		0.694356	0.698442	0.70006	0.713563	0.708139	0.707339	0.690316	0.720621	0.696915	0.717649	0.704683	0.708952		0.69773	0.719701	0.701523	0.68138	0.67613	0.682815	0.70197	0.710055	0.704909
RER	Refed dark	0.925237	0.936182	0.919093	0.943975	0.909554	0.933802	0.906889	0.921043	0.92034		0.935575	0.912338	0.974474	0.94334	0.934403	0.896678	0.914107		0.802702	0.835546	0.835967	0.849193	0.842639	0.79562	0.83232	0.826819	0.853892	0.80747	0.83926	0.836484		0.839941	0.810541	0.849639	0.847809	0.840952	0.849114	0.812139	0.854995	0.850507
RER	Refed light	0.885559	0.917657	0.839181	0.886183	0.951795	0.845314	0.829482	0.838125	0.908194		0.91428	0.880314	0.992423	0.866354	0.888675	0.791901	0.866502		0.74557	0.806609	0.819098	0.833359	0.802868	0.771886	0.814017	0.830825	0.827549	0.784866	0.813168	0.815075		0.774588	0.798601	0.76309	0.8477	0.860144	0.790171	0.822596	0.830622	0.870638

## Sheet: Fig4b-d
4b, c		WT	WT	WT	WT	WT	WT	WT	WT	WT	WT	WT	WT	WT	WT	WT	WT	WT	WT		KI	KI	KI	KI	KI	KI	KI	KI	KI	KI	KI	KI	KI	KI	KI	KI	KI	KI	KI
		HFD	HFD	HFD	HFD	HFD	HFD	HFD	HFD	HFD	HFD	HFD	HFD	HFD	HFD	HFD	HFD	HFD	HFD		HFD	HFD	HFD	HFD	HFD	HFD	HFD	HFD	HFD	HFD	HFD	HFD	HFD	HFD	HFD	HFD	HFD	HFD	HFD
		M	M	M	M	M	M	M	M	M	M	M	M	M	M	M	M	M	M		M	M	M	M	M	M	M	M	M	M	M	M	M	M	M	M	M	M	M
Fasted	8	96	74	73	95	82	90	91	87	91	98	87	75	82	84	88	60	77	86		100	73	84	78	105	89	100	83	75	86	78	72	100	69	72	81	86	95	91
Fasted	12	73	69	98	68	81	53	62	75	84	87	75	66	82	100	73	67	98	86		76	65	70	67	64	91	95	76	66	61	76	97	107	59	103	86	74	93	89
Fasted	16	71	98	80	87	82	70	96	104	88	70	82	87	106	109	91	71	89	97		107	79	111	93	74	106	107	93	92	119	91	75	103	81	85	86	92	93	92
Fasted	20	97	90	118	75	120	79	97	79	71	95	119	95	84	87	76	119	114	122		86	80	83	78	82	86	86	120	122	87	90	89	146	73	141	87	89	127	67
Refed	8	199	165	160	190	168	145	169	176	207	175	164	122	207	184	168	157	137	157		197	189	166	184	198	253	135	176	170	223	182	164	167	162	197	192	137	171	126
Refed	12	200	141	166	158	212	141	195	220	146	156	140	254	165	176	170	129	161	162		206	132	147	149	131	179	126	167	144	151	155	196	179	181	164	154	209	177
Refed	16	132	143	202	151	164	131	165	144	170	162	144	161	197	169	162	108	146	168		155	139	145	162	159	162	135	155	208	151	150	144	200	169	108	204	170	169
Refed	20	181	192	194	167	175	156	165	165	156											174	155	176	190	137	160	189	169	189
		WT	WT	WT	WT	WT	WT	WT	WT	WT	WT	WT	WT	WT	WT						KI	KI	KI	KI	KI	KI	KI	KI	KI	KI	KI	KI	KI	KI	KI	KI	KI	KI	KI	KI
		HFD	HFD	HFD	HFD	HFD	HFD	HFD	HFD	HFD	HFD	HFD	HFD	HFD	HFD						HFD	HFD	HFD	HFD	HFD	HFD	HFD	HFD	HFD	HFD	HFD	HFD	HFD	HFD	HFD	HFD	HFD	HFD	HFD	HFD
		F	F	F	F	F	F	F	F	F	F	F	F	F	F						F	F	F	F	F	F	F	F	F	F	F	F	F	F	F	F	F	F	F	F
Fasted	8	62	72	88	72	62	80	66	67	99	74	81	80	78	75						77	104	87	87	76	130	65	123	69	76	78	83	78	96	95	71	81	81	68	83
Fasted	12	87	93	61	66	64	90	72	76	59	91	90	64	86	77						64	70	81	71	66	95	73	85	69	61	86	84	67	97	73	103	60	74	71	105
Fasted	16	82	64	79	79	68	73	85	80	89	72	85	72								82	74	81	87	89	79	74	103	95	67	73	70	72	77	85	69	78
Fasted	20	101.5	95	79	97	80	94	116	77	84	80	68	87.5	108.5	103						86	97	92	75	76	71	70	77	80	85	87	78	77	74	72	75	102	85	69	160
Refed	8	154	147	134	144	158	171	185	153	140	169	159	194	208	141						167	169	218	151	157	164	168	155	214	164	166	217	179	180	168	195	215	169	179	199
Refed	12	129	168	156	148	133	165	214	133	135	139	130	149	189	132						166	162	121	155	142	151	170	147	139	131	131	173	118	134	142	191	143	158	149	183
Refed	16	113	150	175	167	162	170	170	215	157	171	162	111								142	182	181	166	191	214	137	157	170	164	111	181	160	155	141	173	171
Refed	20	111	147	150	139.7	140	163	153													141.5	142.5	161	139	144	194	168	139.5	135.5	155	145
4d		WT	WT	WT	WT	WT	WT	WT	WT	WT	WT	WT	WT	WT	WT		KI	KI	KI	KI	KI	KI	KI	KI	KI	KI	KI		WT	WT	WT	WT	WT	WT	WT	WT	WT	WT	WT	WT	WT	WT		KI	KI	KI	KI	KI	KI
		LFD	LFD	LFD	LFD	LFD	LFD	LFD	LFD	LFD	LFD	LFD	LFD	LFD	LFD		LFD	LFD	LFD	LFD	LFD	LFD	LFD	LFD	LFD	LFD	LFD		HFD	HFD	HFD	HFD	HFD	HFD	HFD	HFD	HFD	HFD	HFD	HFD	HFD	HFD		HFD	HFD	HFD	HFD	HFD	HFD
		M	M	M	M	M	M	M	M	M	M	M	M	M	M		M	M	M	M	M	M	M	M	M	M	M		M	M	M	M	M	M	M	M	M	M	M	M	M	M		M	M	M	M	M	M
	0	193	167	167	187	154	172	176	148	146	134	157	161	195	186		168	160	182	185	179	157	163	176	81	126	168		235	192	201	215	185	171	239	245	187	233	111	232	175	176		164	149	106	169	199	186
	15	578	516	547	512	452	520	441	438	465	455	416	375	456	510		411	495	421	427	485	468	490	500	364	371	505		568	532	391	486	534	460	600	558	487	600	471	515	452	474		475	505	235	523	600	370
	30	481	493	396	371	439	523	472	386	389	402	391	324	438	325		403	427	476	447	525	459	453	421	288	343	381		588	470	458	523	551	376	571	556	521	468	367	479	530	472		464	415	218	521	600	363
	60	338	404	285	304	328	285	325	348	259	308	337	245	302	282		331	374	373	283	324	268	301	240	182	253	356		452	355	295	355	502	207	494	443	440	414	224	374	430	344		373	315	188	493	600	249
	90	290	314	202	240	333	235	271	230	233	225	236	205	242	227		212	351	321	263	291	240	272	247	153	193	290		239	267	390	309	373	173	389	377	398	261	161	263	272	274		327	247	175	339	498	165
	120	285	271	188	240	246	216	241	215	201	191	216	217	250	194		195	320	284	264	228	216	221	186	126	170	201		213	272	315	284	374	154	319	302	240	230	157	225	232	249		276	241	173	241	370	175
																													WT	WT	WT	WT	WT	WT	WT	WT	WT							KI	KI	KI	KI	KI	KI
																													HFD	HFD	HFD	HFD	HFD	HFD	HFD	HFD	HFD							HFD	HFD	HFD	HFD	HFD	HFD
																													F	F	F	F	F	F	F	F	F							F	F	F	F	F	F
	0																												146	167	148	153	144	153	118	126	116							156	158	138	156	165	160
	15																												424	431	463	435	456	428	386	344	420							352	375	430	308	432	404
	30																												531	578	445	540	452	549	551	348	244							381	337	456	331	505	398
	60																												257	238	260	279	234	415	198	195	149							271	197	220	214	248	257
	90																												225	212	232	196	226	331	171	180	145							215	152	196	204	174	228
	120																												165	186	200	187	177	198	193	185	128							159	176	175	131	204	177
	AUC	WT	KI	WT	KI
	Insuiln	HFD	HFD	HFD	HFD
	0-15m	M	M	F	F
		30.8671	51.9104	11.1278	20.9627
		32.9913	25.1445	22.9374	13.9773
		22.2746	42.8584	29.1252	18.8786
		24.1387	44.4538	9.00515	3.87221
		42.1821	23.6532	12.916	5.87264
		25.396	20.8092	14.1574	9.30746
				11.401	9.00495
				23.9356	25.7822
				17.3465	21.7426
				22.9752	21.9851
					19.302
					10.2178
[truncated: 10 more columns]

## Sheet: 4e-j
4e										4f										4g										4h										4i
Glucose	M LFD Fast WT	M LFD Fast KI	M LFD Refed WT	M LFD Refed KI	M HFD Fast WT	M HFD Fast KI	M HFD Refed WT	M HFD Refed KI		insuiln	M LFD Fast WT	M LFD Fast KI	M LFD Refed WT	M LFD Refed KI	M HFD Fast WT	M HFD Fast KI	M HFD Refed WT	M HFD Refed KI		TAG	M LFD Fast WT	M LFD Fast KI	M LFD Refed WT	M LFD Refed KI	M HFD Fast WT	M HFD Fast KI	M HFD Refed WT	M HFD Refed KI		NEFA	M LFD Fast WT	M LFD Fast KI	M LFD Refed WT	M LFD Refed KI	M HFD Fast WT	M HFD Fast KI	M HFD Refed WT	M HFD Refed KI		Adiponectin	M LFD Fast WT	M LFD Fast KI	M LFD Refed WT	M LFD Refed KI	M HFD Fast WT	M HFD Fast KI	M HFD Refed WT	M HFD Refed KI
	75	70	159	140.25	97	86	181	160			0.946	0.314	1.565	7.968	0.406	0.448	3.466	1.368			150	115.8	158.17	72	129.44	111.56	78.61	102.89			1.138	1.126	0.278	0.285	0.86	1.21	0.35	0.145			10253	12354.4	10699.9	12851.5	13906.4	14212.4	15554.3	18351.4
	48	102	156	121	97	73	165	189			0.203	0.529	7.631	6.774	0.382	0.272	0.85	0.635			87.2	70.3	84.4	64.9	106.72	94.72	106.78	131.06			1.332	0.934	0.205	0.249	1.452	1.74	0.63	0.494			10146.3	10724.7	12570	12047.7	14610.5	16110.8	16599.1	17830.8
	107	101	178	149.67	79	80	165	174			0.558	0.062	3.872	12.83	0.187	0.251	1.149	3.065			64.22	152	137.72	83.1	147.67	222.5	82.67	95.5			0.59	0.673	0.337	0.274	1.426	0.884	0.687	0.631			10037.6	11032.9	11569.3	10713.6	15610.3	13422	18175.5	17989.1
	81	91	162	178	71	141	156	189			0.387	0.119	2.181	3.096	0.283	0.405	1.721	3.247			110.1	94.5	114.8	72	118.94	79	81.39	111.83			1.343	0.692	0.291	0.405	1.643	1.456	0.533	0.329			12159.2	12293.1	11103.3	13001	16726.5	16973.6	17406.6	17840.4
	113	113	152		120	82	175	190			0.787		18.751		0.994	0.474	2.749	1.116			122		116.2		158.39	102.22	67.06	162.06			1.061		0.916		1.004	0.81	0.611	0.616			12201.2		12708.1		14846.5	15895.7	16538.8	15284.2
	96	83	174		90	122	192	169							0.609	1.599	2.073	5.756							111.94	146.83	71.89	85.33							1.389	1.178	0.689	0.278							13988.9	16166.1	15486.8	14636.6
	122	75			118	83	194	155							0.635	0.286	1.977	5.212							127.44	278.78	96.94	129.17							1.188	1.017	0.411	0.335							15099.4	14639.8	15303.1	16237.2
	86	68			75	87	167	137							0.33	0.17	2.55	9.501							121.78	131.33	98.61	141.67							1.057	1.429	0.518	0.356							15918.7	16163.5	17325.6	14722.5
	104	94			79	78	156	176							0.351	0.19	3.941	1.419							257.11	145	69.56	136.39							1.033		0.339	0.367							16136.7	11724.8	14801.6	14616.8
	117	108			76	90
	70	96			95	87
	77	84			95	89
	82				114	67
	96				119	120
					119	89
					122	127
					87	146
					84	86
4e										4f										4g										4h										4i
Glucose	F LFD Fast WT	F LFD Fast KI	F LFD Refed WT	F LFD Refed KI	F HFD Fast WT	F HFD Fast KI	F HFD Refed WT	F HFD Refed KI		insuiln	F LFD Fast WT	F LFD Fast KI	F LFD Refed WT	F LFD Refed KI	F HFD Fast WT	F HFD Fast KI	F HFD Refed WT	F HFD Refed KI		TAG	F LFD Fast WT	F LFD Fast KI	F LFD Refed WT	F LFD Refed KI	F HFD Fast WT	F HFD Fast KI	F HFD Refed WT	F HFD Refed KI		NEFA	F LFD Fast WT	F LFD Fast KI	F LFD Refed WT	F LFD Refed KI	F HFD Fast WT	F HFD Fast KI	F HFD Refed WT	F HFD Refed KI		Adiponectin	F LFD Fast WT	F LFD Fast KI	F LFD Refed WT	F LFD Refed KI	F HFD Fast WT	F HFD Fast KI	F HFD Refed WT	F HFD Refed KI
					101.5	86	111	141.5							0.23	0.28	2.31	4.81							134.78	77.78	89.39	98.78							0.99	0.98	0.29	0.32							16176.5	14163.7	14417.2	14499.2
					95	97	147	142.5							0.21	0.39	5.43	2.42							66.22	138.94	61.17	81.06							0.65	0.93	0.39	0.44							15868.6	13416	16545.9	16071.2
					79	92	150	161							0.24	0.31	9.43	5.11							88.94	87.5	99.94	121.89							0.71	0.76	0.31	0.51							15294.9	15496.8	15139.8	19197.2
					97	75	139.7	139							1.21	0.39	6.3	3.1							108.89	98.72	100.44	99.94							0.91	1.06	0.6	0.37							15996.5	14553.6	16522	14499.2
					80	76	140	144							0.29	0.25		3.48							96.28	122.44		132.89							1.04	1.67		0.63							14829.6	14584.4	15362.2	16762.4
					94	80	163	135.5							0.18	0.41		9.37							120.44	101.72		119.44							0.87	0.99		0.34							17008.2	16311.2	15697.6	14788.8
					116	85	153	155								0.17		10.2								113.72		97.56								1.35		0.4								17651.7		14132
					77	87		145								0.28		5.01								65.22		159								0.88		0.39								15121.3		13511.5
					84	160		139.5										2.96										107.44										0.43								13912		17020.7
					80	71		194																																								13367
					68	70		168
					87.5	77
					108.5	77
					103	78
						74
						72
						75
						102
						85
						69
[truncated: 9 more columns]

## Sheet: 4k-m
4k	WT	KI	WT	KI	WT	KI	WT	KI		4l	WT	KI	WT	KI	WT	KI	WT	KI		4m	WT	KI	WT	KI	WT	KI	WT	KI
AT	Fasted	Fasted	Refed	Refed	Fasted	Fasted	Refed	Refed		SM	Fasted	Fasted	Refed	Refed	Fasted	Fasted	Refed	Refed		Liver	Fasted	Fasted	Refed	Refed	Fasted	Fasted	Refed	Refed
	LFD	LFD	LFD	LFD	HFD	HFD	HFD	HFD			LFD	LFD	LFD	LFD	HFD	HFD	HFD	HFD			LFD	LFD	LFD	LFD	HFD	HFD	HFD	HFD
	M	M	M	M	M	M	M	M			M	M	M	M	M	M	M	M			M	M	M	M	M	M	M	M
	0.64287	0.675608	0.547788	0.073066	0.605953	0.438402	0.298777	0.559843			0.889244	0.969789	0.763598	0.349221	1.07326	1.06009	0.573927	0.502616			0.822529	1.62548	0.453372	0.137366	1.67111	1.52248	0.35486	0.411158
	0.8	1.15743	0.047121	0.28887	1.51193	0.914828	0.182077	0.561976			1.04659	0.91184	0.326687	0.66356	0.690104	0.975852	0.139216	0.114135			1.86567	1.99441	0.22534	0.526354	0.942282	2.13264	0.318469	0.619221
	0.702451	0.9	0.1618	0.087934	0.941992	1.22917	0.729525	0.325405			1.11398	1.00294	0.910957	0.766472	0.484857	0.381934	0.216419	0.239278			2.16689	1.98636	0.468408	0.287261	1.17721	1.9995	0.255218	0.087714
	0.901582	0.68497	0.07992	0.06	0.736781	0.564294	0.439927	0.244113			1.45173	0.506666	0.334956	0.55207	0.702147	0.77719	0.584044	0.203335			1.20945	1.33505	0.402398	0.293906	1.06041	1.77425	0.207032	0.281284
	0.609384		0.06		0.897365	0.679073	0.759771	0.192072			0.962743		0.885787		0.566489	0.16187	0.163718	0.0456329			1.2907		0.287996		0.491665	1.03777	0.658396	0.197942
					0.41876	0.196051	0.177052								0.290002	0.683562	0.0426324								0.637819	1.185	0.534385	0.052557
					0.43283	0.142532	0.320499								0.0742906	0.293643	0.0330753								1.07044	1.19937	0.263801	0.11433
						0.194444	0.2042								0.692007	0.111406	0.0918406								1.1	0.958307	0.412886	0.041714
						0.386759	0.0946737								0.228136		0.0661184								1.79978	1.34245	0.646084	0.150314

## Sheet: Fig5
5a								5b								5c								5d								5e
%BM		F HFD WT			F HFD KI			%LBM		F HFD WT			F HFD KI			%FM	F HFD WT			F HFD KI				Gucose		F HFD WT			F HFD KI			RER	F HFD WT			F HFD KI
	Time	Mean	SD	N	Mean	SD	N		Time	Mean	SD	N	Mean	SD	N		Time	Mean	SD	N	Mean	SD	N		Time	Mean	SD	N	Mean	SD	N		Time	Mean	SD	N	Mean	SD	N
	0	100	0	8	100	0	8		0	100	0	8	100	0	8		0	100	0	8	100	0	8		0	149.25	5.07	8	126	7.94	8		0	0.7628	0.0113	8	0.7339	0.0128	8
																																		0.695233	0.007617	8	0.687867	0.007183	8
	12	95.98	0.27	8	96.34	0.43	8		12	95.59	0.68	8	97.27	0.63	8		12	95.2	0.65	8	94.5	0.34	8		12	95	4.75	8	82.13	7.24	8		12	0.6912	0.006617	8	0.690817	0.005767	8
																																		0.684467	0.00675	8	0.685633	0.004217	8
	24	94.13	0.31	8	94.65	0.37	8		24	94.69	0.68	8	96.05	0.7	8		24	91.67	0.97	8	91.37	0.48	8		24	88.5	5.74	8	76.5	4.21	8		24	0.682933	0.010217	8	0.685467	0.006517	8
																																		0.681617	0.00805	8	0.681833	0.005683	8
	36	91.71	0.28	8	92.34	0.59	8		36	93.26	0.75	8	95.14	0.48	8		36	88.29	1.1	8	87.27	0.53	8		36	74.88	5	8	61	2.93	8		36	0.6839	0.008183	8	0.681217	0.007867	8
																																		0.692017	0.006233	8	0.690767	0.005483	8
	48	90.43	0.6	8	90.57	0.62	8		48	92.37	0.82	8	94.24	1.05	8		48	85.17	1.59	8	84	0.76	8		48	74.63	3.89	8	63.75	3.19	8		48	0.684233	0.005183	8	0.677383	0.005717	8
																																		0.679267	0.007117	8	0.671917	0.006817	8
	60	87.93	0.36	8	88.03	0.7	8		60	91.28	0.71	8	93.21	1.27	8		60	81.38	2.03	8	79.92	0.88	8		60	69.25	2.79	8	56.38	2.08	8		60	0.682217	0.0102	8	0.676	0.007667	8
																																		0.682733	0.0074	8	0.682967	0.005333	8
	72	86.04	0.48	8	86.06	0.74	8		72	89.91	0.77	8	91.77	1.29	8		72	78.69	1.91	8	76.31	0.76	8		72	65.63	2.03	8	60.63	2.73	8		72	0.689567	0.006017	8	0.682617	0.006	8
																																		0.68455	0.009	8	0.682783	0.0054	8
	84	84.1	0.5	8	84.1	0.67	8		84	89.35	0.77	8	91.12	1.37	8		84	74.29	2.5	8	72.14	0.99	8		84	68.25	2.03	8	62.75	3.38	8		84	0.67615	0.007567	8	0.671317	0.006917	8
																																		0.680267	0.009	8	0.682483	0.006517	8
	96	82.65	0.54	8	82.19	0.78	8		96	88.74	0.65	8	89.78	1.28	8		96	71.4	2.62	8	68.41	0.9	8		96	65.75	1.8	8	61.63	4.38	8		96	0.69335	0.007117	8	0.688317	0.00605	8
																																		0.6821	0.007383	8	0.6787	0.005717	8
	108	80.57	0.52	8	80.07	0.71	8		108	87.48	0.76	8	88.93	1.38	8		108	67.65	2.88	8	65.2	0.97	8		108	63.75	2.26	8	54.25	3.59	8		108	0.661167	0.008933	8	0.654983	0.008	8
																																		0.675533	0.006967	8	0.67405	0.00675	8
		74.87	0.19	8	74.88	0.13	8			84.68	0.72	8	86.16	0.99	8			58.03	2.15	8	56.31	0.92	8			132.88	7.48	8	123.25	5.02	8			0.686767	0.007533	8	0.689617	0.005633	8
	12	79.4	0.64	8	79.98	0.49	8		12	88.62	1.03	8	91.69	1.21	8		12	62.21	1.52	8	59.29	1.21	8		12	113.25	5.81	8	120	5.97	8		12	0.776983	0.01195	8	0.771333	0.009233	8
		81.11	0.75	8	81.37	0.54	8			91.61	0.8	8	93.75	1.14	8			62.11	1.38	8	59.54	1.38	8			106	4.97	8	102.25	4.8	8			0.774883	0.012967	8	0.753917	0.015033	8
	24	82.28	0.65	8	82.33	0.68	8		24	93.96	1.01	8	95.29	1.26	8		24	62.03	1.62	8	59.66	1.61	8		24	102.13	2.31	8	115.13	9.89	8		24	0.77935	0.015733	8	0.77415	0.014267	8
		83.03	0.73	8	83.07	0.59	8			94.63	0.85	8	96.06	1.28	8			62.65	1.69	8	60.15	1.42	8			121.38	11.8	8	108	5.75	8			0.78885	0.009317	8	0.797317	0.007983	8
	36	83.95	1.21	8	84.44	0.71	8		36	95.9	1.14	8	98.47	1.51	8		36	62.85	1.06	8	60.14	1.45	8		36	107	4.98	8	102.38	3.14	8		36	0.78685	0.009117	8	0.797967	0.0058	8
		84.48	1.24	8	85.04	0.79	8			96.76	1.06	8	98.89	1.68	8			64.05	0.93	8	61.24	1.49	8					8			8			0.8023	0.008667	8	0.787033	0.00785	8
	48	86.08	0.99	8	85.95	0.62	8		48	97.9	0.96	8	99.58	1.44	8		48	65.65	0.67	8	62.35	1.7	8		48	128.25	14.44	8	116.75	4.71	8		48	0.8164	0.007417	8	0.81145	0.00905	8
																																		0.816	0.00825	8	0.809283	0.009983	8
	60								60								60								60								60	0.815717	0.010067	8	0.819533	0.007717	8
																																		0.793017	0.013883	8	0.79345	0.011733	8
	72	89.35	1.39	8	89.64	0.69	8		72	101.61	1.1	8	103.51	1.64	8		72	68.06	0.85	8	65.44	1.65	8		72	134.5	6.57	8	141	13.29	8		72	0.799283	0.014683	8	0.8156	0.008383	8
																																		0.829367	0.009717	8	0.821683	0.010017	8
	84								84								84								84								84	0.82265	0.011517	8	0.8217	0.011017	8
																																		0.790533	0.013717	8	0.785933	0.0112	8
	96	89.28	1.09	8	90.88	0.9	8		96	101.77	1.07	8	104.4	1.64	8		96	68.46	1.3	8	67.77	2.12	8		96	142.38	6.96	8	146	9.57	8		96	0.7885	0.0098	8	0.7694	0.0093	8

## Sheet: Fig6
6a	WT	WT	WT		KI	KI	KI		WT	WT	WT	WT		KI	KI	KI	KI
	Vehicle	Vehicle	Vehicle		Vehicle	Vehicle	Vehicle		Rapa	Rapa	Rapa	Rapa		Rapa	Rapa	Rapa	Rapa
	HFD	HFD	HFD		HFD	HFD	HFD		HFD	HFD	HFD	HFD		HFD	HFD	HFD	HFD
pS6/Tubulin	M	M	M		M	M	M		M	M	M	M		M	M	M	M
AT	1.05431	1.21584	0.886481		0.973126	1.08166	1.14369		0.739362	0.742095	0.753486	0.777888		0.721902	0.709158	0.678668	0.751357
SkM	0.5307	0.480831	0.435026		0.517655	0.476173	0.53786		0.359825	0.396378	0.384101	0.338414		0.305434	0.385542	0.330698	0.355714
Liv	0.643617	0.673742	0.539253		0.639388	0.57021	0.575653		0.261475	0.223678	0.221018			0.213222	0.189099	0.196546
6b-d	WT	WT	WT	WT	WT	WT		KI	KI	KI	KI	KI	KI		WT	WT	WT	WT	WT	WT		KI	KI	KI	KI	KI	KI
	Vehicle	Vehicle	Vehicle	Vehicle	Vehicle	Vehicle		Vehicle	Vehicle	Vehicle	Vehicle	Vehicle	Vehicle		Rapa	Rapa	Rapa	Rapa	Rapa	Rapa		Rapa	Rapa	Rapa	Rapa	Rapa	Rapa
	HFD	HFD	HFD	HFD	HFD	HFD		HFD	HFD	HFD	HFD	HFD	HFD		HFD	HFD	HFD	HFD	HFD	HFD		HFD	HFD	HFD	HFD	HFD	HFD
Crebrf	M	M	M	M	M	M		M	M	M	M	M	M		M	M	M	M	M	M		M	M	M	M	M	M
AT	1.02474	0.532385	1.39535	0.969054	0.905123			0.324969	1.90412	0.888342	1.19471	0.697531	0.700289		1.93091	3.8215	0.515537	1.4188	0.84313			0.989155	1.97871	1.05321	1.78345	2.58683
SkM	0.929542	1.0761	1.22656	1.19347	1.22	1.04254		1.62325	0.8877	1.0064	1.05427	0.787784			1.54434	2.41828	2.17216	1.53663	0.94445	1.02721		1.21942	1.67793	1.19418	1.55757	2.25585	1.20498
Liv	0.525394	0.500968	0.602122	0.66903	0.545313	0.361724		0.587128	0.597815	0.489667	0.659988	0.641678	0.517607		0.442872	0.561091	0.675978	0.73249	0.53116			0.55442	0.38569	0.55854	0.53122	0.49905
6e,f		WT	WT	WT	WT				KI	KI						WT	WT	WT	WT				KI	WT	WT	WT
		Vehicle	Vehicle	Vehicle	Vehicle				Vehicle	Vehicle						Rapa	Rapa	Rapa	Rapa				Rapa	Rapa	Rapa	Rapa
		LFD	LFD	LFD	LFD				LFD	LFD						LFD	LFD	LFD	LFD				LFD	LFD	LFD	LFD
		M	M	M	M				M	M						M	M	M	M				M	M	M	M
	0	128	153	133	139				149	150						174	124	159	147				166	135	167	128
	15	492	428	481	264				487	362						321	445	392	459				537	275	486	417
	30	459	365	259	203				373	267						435	376	475	475				575	272	453	420
	60	319	236	187	201				272	232						330	372	354	359				519	169	403	270
	90	182	195	159	200				266	188						228	254	260	253				354	153	335	227
	120	190	207	124	183				208	174						198	198	265	300				309	118	303	224
		WT	WT	WT	WT	WT	WT		KI	KI	KI	KI	KI	KI		WT	WT	WT	WT	WT	WT		KI	KI	KI	KI	KI	KI
		Vehicle	Vehicle	Vehicle	Vehicle	Vehicle	Vehicle		Vehicle	Vehicle	Vehicle	Vehicle	Vehicle	Vehicle		Rapa	Rapa	Rapa	Rapa	Rapa	Rapa		Rapa	Rapa	Rapa	Rapa	Rapa	Rapa
		HFD	HFD	HFD	HFD	HFD	HFD		HFD	HFD	HFD	HFD	HFD	HFD		HFD	HFD	HFD	HFD	HFD	HFD		HFD	HFD	HFD	HFD	HFD	HFD
		M	M	M	M	M	M		M	M	M	M	M	M		M	M	M	M	M	M		M	M	M	M	M	M
	0	166	214	185	111	186	171		164	178	159	132	196	260		151	155	149	216	164	155		218	118	171	162	149	164
	15	423	496	270	350	482	562		422	482	480	383	503	470		513	494	389	450	473	401		600	451	522	416	376	492
	30	576	412	211	352	541	596		453	445	526	260	429	532		496	442	473	600	523	464		520	476	584	504	442	563
	60	395	225	194	245	343	329		362	291	397	182	297	361		483	301	389	473	439	461		423	331	447	469	413	470
	90	352	160	161	221	278	288		305	248	308	174	254	321		424	256	344	384	342	380		419	187	355	431	432	429
	120	275	154	153	159	194	234		190	201	237	143	242	236		377	270	249	373	292	376		395	125	293	390	422	280

## Sheet: Fig7
7a	WT	KI	7b	WT	KI	7c	WT	KI	7d	WT	KI	7e	WT	KI	7e	WT	KI
NRL	HFD	HFD	BW	HFD	HFD	FM	HFD	HFD	LM	HFD	HFD	%FM	HFD	HFD	%LM	HFD	HFD
	F	F		F	F		F	F		F	F		F	F		F	F
	10.2	10.1		43.4	35.1		20.04	24.79		22.09	20.92		47.57	61.66		52.43	38.34
	10.2	10.2		54.6	39.2		27.19	28.7		24.78	22.35		52.32	58.83		47.68	41.17
	9.6	10.2		41.8	41.6		19.97	22.56		20.56	22.17		49.27	55.11		50.73	44.89
	10	9.7		56.2	46		30	17.91		22.72	21.73		56.9	49.06		43.1	50.94
	10	10.1		41.5	42.1		19.56	19.63		20.4	22.61		48.95	55.79		51.05	44.21
	10.4	9.6		61.3	32.1		33.95	16.86		22.47	19.15		60.17	61.24		39.83	38.76
	9.7	10		54.4	56.2		28.85	21.93		22.76	23.85		55.9	45.39		44.1	54.61
	9.2	9.6		36.8	32.9		17.58	11.97		18.24	19.82		49.08	62.35		50.92	37.65
	9.9	10		43.3	35.1		20.91	13.19		20.67	20.55		50.29	60.91		49.71	39.09
	10.1	10		46.3	42		23.36	19.37		21.36	21.22		52.24	52.45		47.76	47.55
	10	10.2		56.7	44.2		32.06	12.12		22.8	20.55		58.44	47.94		41.56	52.06
	9.6	10.1		54.7	47.5		29.94	17.92		22.33	20.86		57.28	45.53		42.72	54.47
	9.5	10		34.2	41.5		12.89	18.06		20.48	20.48		38.63	51.39		61.37	48.61
	9.9	9.8		41.1	48		13.12	13.01		20.69	21.09		38.81	45.97		61.19	54.03
		10			40.3			15.64			22.1			56.72			43.28
		9.9			41.2			19.24			21.89			55			45
		10.3			42.8			22.32			21.76			52.57			47.43
		10.1			46.1			24.96			23			51.19			48.81
7f	WT	WT	WT	WT	WT	WT	WT	WT	WT	WT	WT	WT	WT	WT	WT		KI	KI	KI	KI	KI	KI	KI	KI	KI	KI	KI	KI	KI	KI	KI	KI	KI	KI
	HFD	HFD	HFD	HFD	HFD	HFD	HFD	HFD	HFD	HFD	HFD	HFD	HFD	HFD	HFD		HFD	HFD	HFD	HFD	HFD	HFD	HFD	HFD	HFD	HFD	HFD	HFD	HFD	HFD	HFD	HFD	HFD	HFD
	F	F	F	F	F	F	F	F	F	F	F	F	F	F	F		F	F	F	F	F	F	F	F	F	F	F	F	F	F	F	F	F	F
	0	187	210	187	163	202	147	177	196	171	169	146	141	105	136		182	172	160	143	148	162	177	167	188	144	145	132	156	187	183	139	134	163
	15	473	506	519	425	535	477	444	486	467	523	534	427	431	458		473	477	463	423	523	471	418	456	517	504	446	420	491	442	431	469	434	466
	30	600	600	600	458	600	600	600	576	566	573	600	297	542	559		600	600	600	535	600	600	523	422	562	600	555	516	553	400	538	567	486	600
	60	507	561	558	252	472	565	488	491	402	572	371	161	417	457		526	600	443	347	516	328	426	270	328	514	340	259	302	216	376	334	452	559
	90	332	382	486	232	362	351	263	289	321	419	285	155	263	279		348	448	274	268	298	274	218	172	262	255	266	162	174	157	220	199	390	455
	120	199	184	259	178	186	188	173	239	187	191	166	154	185	179		219	331	189	175	207	182	187	169	192	171	171	170	148	149	201	140	184	201
